# Supplementary material for: Reward Motivation Adaptation Deficits Are Specific to Co-Occurring Subclinical Depression and Anhedonia
Source: Behav Sci (Basel). 2026 Mar 20;16(3):464. doi: 10.3390/bs16030464 (PMC13024454; doi:10.3390/bs16030464)
Supplement: Supplementary file 1 [file behavsci-16-00464-s001.zip]

Archive with 1 entries (1 files):
- behavsci-4100747-supplementary.docx
